# Supplementary material for: Transcription Factor ERF194 Modulates the Stress-Related Physiology to Enhance Drought Tolerance of Poplar
Source: Int J Mol Sci. 2023 Jan 2;24(1):788. doi: 10.3390/ijms24010788 (PMC9821289; doi:10.3390/ijms24010788)
Supplement: Supplementary file 1 [file ijms-24-00788-s001.zip]

Archive with 12 entries (11 files):
- Additional file S1.pdf
- Analysis of variance (ANOVA)/
- Analysis of variance (ANOVA)/MDA.sav
- Analysis of variance (ANOVA)/MDA.spv
- Analysis of variance (ANOVA)/Plant height.spv
- Analysis of variance (ANOVA)/quantitative analysis.sav
- Analysis of variance (ANOVA)/quantitative analysis.spv
- Analysis of variance (ANOVA)/root.sav
- Analysis of variance (ANOVA)/root.spv
- Analysis of variance (ANOVA)/SOD.spv
- Analysis of variance (ANOVA)/soluble sugar and starch ú1⁄4NSC.sav
- Analysis of variance (ANOVA)/soluble sugar and starch ú1⁄4NSC.spv
